# Supplementary material for: Fungal Reactive Oxygen Species Secreted by Candida albicans Induce Barrier Disruption and Cell Death in HaCaT Keratinocytes
Source: J Fungi (Basel). 2026 Jan 2;12(1):38. doi: 10.3390/jof12010038 (PMC12842971; doi:10.3390/jof12010038)
Supplement: Supplementary file 1 [file jof-12-00038-s001.zip]

Archive with 1 entries (1 files):
- jof-4032623-supplementary.pdf
